# Supplementary material for: Discovery of a polymer resistant to bacterial biofilm, swarming, and encrustation
Source: Sci Adv. 2023 Jan 25;9(4):eadd7474. doi: 10.1126/sciadv.add7474 (PMC9876547; doi:10.1126/sciadv.add7474)
Supplement: Supplementary file 2 — Movies S1 and S2 [file sciadv.add7474_movies_s1_and_s2.zip]

Archive with 2 entries (2 files):
- sciadv.add7474_movie_s1.avi
- sciadv.add7474_movie_s2.avi
